# Supplementary material for: Validity of WHO’s near-miss approach in a high maternal mortality setting
Source: PLoS One. 2019 May 16;14(5):e0217135. doi: 10.1371/journal.pone.0217135 (PMC6522045; doi:10.1371/journal.pone.0217135)
Supplement: S1 Database — (XLSX) [file pone.0217135.s002.xlsx]

## Sheet: S4 Database
Criteria	Organ system	Severity markers	Frequency	1	2	3	4	5	6	7	8	9	10	11	12	13	14	15	16	17	18	19	20	21	22	23	24	25	26	27	28	29	30	31	32	33	34	35	36	37	38	39	40	41	42	43	44	45	46
Clinical	CV	Shock	89			X	X	X	X				X									X							X		X	X	X						X							X	X	X	X
	CV	Cardiac arrest	13																							X
	RS	Acute cyanosis	3
	RS	Gasping	12
	RS	Respiratory rate >40 bpm or <6 bpm	17									X	X															X		X		X					X			X	X
	RN	Oliguria	12
	CO	Clotting failure	9
	HE	Jaundice with pre-eclampsia	2
	NE	Coma	16
	NE	Stroke	8												X
	NE	Total paralysis	1												X
	NE	Status epilepticus	4	X										X
	NE	Uncontrollable fits	3																		X				X				X
Management	CV	Continuous use of vasoactive drugs	15
	CV	Cardio-pulmonary resuscitation	24																							X
	RS	Intubation/ventilation	41																		X				X	X
	RN	Dialysis	4
	CO	Transfusion of more than X units of blood	104					X											X			X				X			X			X				X		X	X			X	X	X		X
	UT	Hysterectomy due to infection or haemorrhage	70		X						X					X			X	X						X								X	X	X						X			X	X	X	X
Laboratory	RS	Oxygen saturation <90% >60min	53							X													X	X	X		X			X	X									X						X
	RN	Creatinine >3.5 mg/dl or >309 μmol/l	23														X								X																X
	CO	Acute trombocytopenia (<50,000 platelets)	3															X
	HE	Bilirubin >6.0 mg/dl or >102 μmol/l	5														X
		Total number of severity markers		1	1	1	1	2	1	1	1	1	2	1	2	1	2	1	2	1	2	2	1	1	4	5	1	1	3	2	2	3	1	1	1	2	1	1	2	2	2	2	1	1	1	4	2	2	1
		MATERNAL DEATH (X)	79
		Organ system dysfunction		NE	UT	CV	CV	CV; CO	CV	RS	UT	RS	CV; RS	NE	NE	UT	RN; HE	CO	CO; UT	UT	NE; CV	CO	RS	RS	RS; RN; NE	CV; RS; CO; UT	RS	RS	CV; NE; CO	RS	CV; RS	CV; RS; CO	CV	UT	UT	CO; UT	RS	CO	CV; CO	RS	RS; RN	CO; UT	CO	CO	UT	CO; UT; RS; CV	CV; UT	CV; UT	CV
	LEGEND
	bpm	breaths per minute				SM	SMO (n)	MD (n)	MI		Organ system	SMO, % (n)	MNM, % (n)	MD, % (n)		Organ system		SMO (n)		% of total SMO		MNM (n)		% of total MNM		MD (n)		% of total MD
	CO	Coagulation / haemotologic				U	4	4	1		CV	46	35	81		CV		153		0.456716		89		0.347656		64		0.810127
	CV	Cardiovascular				1	129	7	0.0542636		CO	52	59	27		CO		173		0.516418		152		0.59375		21		0.265823
	HE	Hepatic				2	105	10	0.0952381		RS	35	23	73		RS		116		0.346269		58		0.226562		58		0.734177
	MD	Maternal death cases				3	30	11	0.366667		UT	29	32	19		UT		96		0.286567		81		0.316406		15		0.189873
	MI	Mortality index (ratio MD/SMO)				4	22	11	0.5		NE	11	4	32		NE		36		0.107463		11		0.0429688		25		0.316456
	n	absolute number of cases				5	20	11	0.55		RN	17	13	30		RN		56		0.167164		32		0.125		24		0.303797
	NE	Neurological				6	7	7	1		HE	3	1	9		HE		10		0.0298507		3		0.0117188		7		0.0886076
	R	Pearson's correlation coefficient				7	6	6	1
	RN	Renal				8	6	6	1
	RS	Respiratory				9	4	4	1
	SM	Severity marker				10	1	1	1
	SMO	Severe maternal outcome cases				11	1	1	1
	U	Unknown					335	79	0.235821
	UT	Uterine
							MNM n=	256
[truncated: 289 more columns]
